# Supplementary material for: Use and Application of mHealth Technologies in Perioperative Surgical Care: Narrative Review
Source: JMIR Mhealth Uhealth. 2025 Oct 10;13:e52206. doi: 10.2196/52206 (PMC12552809; doi:10.2196/52206)
Supplement: Multimedia Appendix 6 [file mhealth_v13i1e52206_app6.xlsx]

## Sheet: Supplementary Tables Appendix
Table No. 1 Summary of Articles Included, Characteristics.
Title	Author	Year of Publication	Country	Journal	Specialty
Utilizing data from Wearable Technologies in the Era of Telemedicine to Assess Patient Function and Outcomes in Neurosurgery	William Maualem et al	2022	United States of America	World Neurosurgery	Neurology	(Systematic Review - articles included)
Perioperative Mobile Telehealth Program for Post-Prostatectomy Incontinence: A Randomized Clinical Trial	Patricia S. Goode et al	2022	United States of America	Urology	Urology
Effect of a Text Messagee Based Support Program on Outcomes of Patients After Flexor Tendon Injury Repair	Farnaz Khoshrounejad et al	2022	Iran	Hand Surgery Am	Plastic Surgery
Implementing a mHealth- Based Patient and Nurse Educational Program to Reduce Wound Infection in Rural Philippines	Valentin Henarejos et al	2022	Phillipines	Annals of Global Health	General Surgery
Mobile health technology for remote home monitoring after surgery: a meta-analysis	A.J Dawes et al	2021	United Kingdom	BJS	General Surgery	(No Data available from extraction sheet)
Electronic collection of patient-reported outcomes following discharge after surgery	C. Tsang et al	2021	United Kingdom	BJS	Orthopaedia, Vascular surgery, gynaecological surgery	(Amount or articles included?)
Remote diagnosis of surgical-site infection using a mobile digital intervention: a randomised controlled trial in emergency surgery patients	Kenneth A. McLean et	2021	United Kingdom	Digital Medicine	General Surgery
Post-discharge after surgery Virtual Care with Remote Automated Monitoring-1 (PVC-RAM-1) technology versus standard care: randomised controlled trial	Michael McGillion et al	2021	Canada	BMJ	General Surgery
A remote Surveillance platform to monitor General Care Ward Surgical Patients for Acute Physiologic Deterioration	Kyan Safavi et al	2021	United States of America	Technology, computing and simulation	Anaesthesia
Home Monitoring for Glaucome: Current Applications and Future Directions	Inas F. Aboobakar et al	2021	United States of America	Seminar of Ophthalmology	Ophthalmology	(No sample size)
Cost-effectiveness analysis of two-way texting for post-operative follow-up in Zimbabwe’s voluntary medical male circumcision program	Joseph Babigumira et al	2020	Zimbabwe	PLOS One	General Surgery	(No sample size)
Smart orthopaedic implants: A targeted approach for continuous postoperative evaluation in the spine.	Vivek Ramakrishna et al	2020	Australia	J Biomechanics	Neurosurgery	(No sample size)
A Review of the Use of Telemedicine in Dermatologic Surgery	Grace Sohn et al	2020	United States of America	Dermatological Surgery	Dermatology
Development and Pilot Study of an iOS Smartphone Application for Perioperative Functional Capacity Assessment.	Daniel S. Rubin et al	2020	United States of America	International Anaesthesia Research Society	Anaesthesia
Validation of a Novel Device for the Knee Monitoring of Orthopaedic Patients.	Mahmut Enes Kayaalp et al	2019	Germany	MDPI	Orthopaedics
Telemedicine in patients with peripheral arterial disease: is it worth the effort?.	Marjolein E. Haveman et al	2019	The Netherlands	Open Access	Peripheral Vascular Surgery	(Systematic Review - articles included)
Artificial Intelligence and Arthroplasty at a Single Institution: Real-World Applications of Machine Learning to Big Data, Value-Based Care, Mobile Health, and Remote Patient Monitoring.	Prem N. Ramkumar et al	2019	United States of America	Arthroplasty	Technology	(No sample size)
Expanding Perianesthesia Practice With Connected Care.	Mathew D. Byrne et al	2019	United States of America	Perianaesthesia/Nursing	Nursing	(No Data available from extraction sheet)
Acceptance of a new non-invasive fetal monitoring system and attitude for telemedicine approaches in obstetrics: a case-control study.	Katharina Schramm et al	2018	Germany	Archives of Gynaecology and Obstetrics	Obstetrics
Postanesthesia care by remote monitoring of vital signs in surgical wards.	Christa Boer et al	2018	The Nethearlands	Co. Anaesthesiology	Anaesthesia	(No sample size)
Self-Management of Postnatal Hypertension The SNAP-HT Trial	Alexandra E. Cairns et al	2018	United Kingdom	American Heart Association	Obstetrics
Data Collection and Analysis Using Wearable Sensors for Monitoring Knee Range of Motion after Total Knee Arthroplasty	Chih-Yen Chiang et al	2017	United States of America	MDPI / Open Access/ Sensors	Orthopaedics
Telehealth electronic monitoring to reduce postdischarge complications and surgical site infections after arterial revascularization with groin incision	Albeir Y. Mousa et al	2017	United States of America	Vascular Surgery	Vascular Surgery
Commercially Available Smartphone Apps to Support Postoperative Pain Self-Management: Scoping Review	Chitra Lalloo et al	2017	Canada	JMIR mHealth and Uhealth	Anaesthesia	(No sample size)
Smartphone patient monitoring post-laser resurfacing	Shien-Ning Chee et al	2016	Australia	Australasian Journal of Dermatology	Dermatology
Symptom Monitoring With Patient-Reported Outcomes During Routine Cancer Treatment: A Randomized Controlled Trial	Ethan Basch et al	2016	United States of America	Clinical Oncology	Oncology
Evaluating Patient Usability of an Image-Based Mobile Health Platform for Postoperative Wound Monitoring	Rebecca Gunter et al	2016	United States of America	JMIR mHealth and Uhealth	Vascular and General Surgery
The monitoring of activity at home after total hip arthroplasty	PA Toogood et al	2016	United States of America	The Bone and Joint Journal	Orthopaedics
Use of video-based education and tele-health home monitoring after liver transplantation: Results of a novel pilot study.	Audrey E. Ertel	2016	United States of America	Surgery	Transplant
Postoperative Care using a Secure Online Patient Portal: Changing the (inter)Face of General Surgery	Kristy Kummerow Broman et al	2015	United States of America	J Am Coll Surg	General Surgery
Clinical Evaluation of a Mobile Sensor-Based Gait Analysis Method for Outcome Measurement after Knee Arthroplasty	Tilman Calliess et al	2014	Germany	MDPI / Open Access/ Sensors	Orthopaedics
Patient Attitudes Toward Mobile Phone-Based Health Monitoring: Questionnaire Study Among Kidney Transplant Recipients	John William McGillicuddy et al	2013	United States of America	Medical Internet Research	Vascular Surgery
Early detection of a blood transfusion reaction utilizing a wireless remote monitoring device.	Elizabeth Card et al	2012	United States of America	Nursing and Management	Nursing
An Evolution of Communication in Postoperative Free Flap Monitoring: Using a Smartphone and Mobile Messenger Application	Jin Hee Hwang et al	2012	United States of America	Plastic and Reconstructive Surgery	Plastic Surgery
Remote real-time monitoring of free flaps via smartphone photography and 3G wirless internet: A prospective study evidencing diagnostic accuracy.	Holger Engel et al	2011	Germany	Wiley Periodicals	Microsurgery
Automated Symptom Alerts Reduce Postoperative Symptom Severity After Cancer Surgery: A Randomized Controlled Clinical Trial	Charles S Cleeland et al	2011	United States of America	Clinical Oncology	Oncology
Role of interactive home telemedicine for early and protected discharge 1 day after carotid endarterectomy.	Domenico Palombo et al	2009	Italy	Annals of Vascular Surgery	Vascular Surgery
Total of articles included: 37
Table No. 2 Characteristics of Telehealth In selected articles.
Article	Type of Study	Sample Size	mHealth device used	Wireless peripherals	Assessed parameter	Frequency of data collection	Follow-up period	Type of Metric used
Utilizing data from Wearable Technologies in the Era of Telemedicine to Assess Patient Function and Outcomes in Neurosurgery	Systematic Review
Perioperative Mobile Telehealth Program for Post-Prostatectomy Incontinence: A Randomized Clinical Trial	RCT	245 Patients	Smartphone	…	Symptom burden and time of continuence	Once weekly for 6m after surgery, then 9 and 12m	Up to 12 months	Questionnaire
Effect of a Text Messagee Based Support Program on Outcomes of Patients After Flexor Tendon Injury Repair	RCT	40 Patients	Smartphone	Dyanometer (Strength measurement)	Disability, pain scores and patient satisfcation	6 and 12 weeks after surgery	3 months	Questionnaire and rating scale
Implementing a mHealth- Based Patient and Nurse Educational Program to Reduce Wound Infection in Rural Philippines		187 patients	Smartphone		Signs of SSI (wound features)	3 to 7 days following surgery and after 30 days.	1 month	Photos
Electronic collection of patient-reported outcomes following discharge after surgery	Systematic Review		Smartphones, tablets	portable devices?	Quality of life and pain score	…	5 to 2 years	Questionnaire and Rating scale
Remote diagnosis of surgical-site infection using a mobile digital intervention: a randomised controlled trial in emergency surgery patients	RCT	717	Smartphone	…	Time of SSI diagnosis, healthcare attendance and complications	3,7,15 and 30 days	1 month	Photos and Questionnaire
Post-discharge after surgery Virtual Care with Remote Automated Monitoring-1 (PVC-RAM-1) technology versus standard care: randomised controlled trial	RCT	903	Tablet, computer	RAM Technology (portable devices?)	Signs of SSI (wound features) and pain interference.	Daily	31 days	Photos and pain interference scoring
A remote Surveillance platform to monitor General Care Ward Surgical Patients for Acute Physiologic Deterioration	Observational Study	3935	Computer Software	Monitors	In patient vital signs	As required	2 weeks	…
Home Monitoring for Glaucome: Current Applications and Future Directions	Review	….	Smartphones, tablets and apps in the market	Tonometry devices	….	….	….	….
Cost-effectiveness analysis of two-way texting for post-operative follow-up in Zimbabwe’s voluntary medical male circumcision program	Observational Study	….	Smartphone		Cost effectiveness, adverse event reduciton	Daily D1-D13 versus standard follow up 2,7 and 42	3 months	Costs
Smart orthopaedic implants: A targeted approach for continuous postoperative evaluation in the spine.	…	…		Polymetric sensors and MEMS	Biomechanics	….	….	…
Advances in obstetric telemonitoring: a systematic review.	Systematic Review		Smartphone	Sensors? (Type?)	Phases and labour progression	….	….
A Review of the Use of Telemedicine in Dermatologic Surgery	Review	11	Smartphone		Signs of SSI (wound features) and flap compromise	…	…	Photos
Development and Pilot Study of an iOS Smartphone Application for Perioperative Functional Capacity Assessment.	Prospective Cohort Study	117	Smartphones	Pedometer	Functional capacity	…	..	Questionnaire, walking distance test and peak of Vo2
Validation of a Novel Device for the Knee Monitoring of Orthopaedic Patients.	Case Series	13		Knee sensors	Waveform kinetics	….	….	….
Telemedicine in patients with peripheral arterial disease: is it worth the effort?.	Systematic Review	6	Smartphones		Wound complications, quality of life, office visits , hospital readmission, HLOS	….	….	….
Artificial Intelligence and Arthroplasty at a Single Institution: Real-World Applications of Machine Learning to Big Data, Value-Based Care, Mobile Health, and Remote Patient Monitoring.	Review	….	….	…	…	…	…	…
Expanding Perianesthesia Practice With Connected Care.	….	….	….	…	…	…	..	…
Acceptance of a new non-invasive fetal monitoring system and attitude for telemedicine approaches in obstetrics: a case-control study.	Case Control Study	106		fECG	Foetal Monitoring	…	…	Questionnaire and Rating scale
Postanesthesia care by remote monitoring of vital signs in surgical wards.	Review	….	Smartphones	Bio sensors and vital signs monitors	Complications and ICU Return	…	…	Number of reports and notifications
Self-Management of Postnatal Hypertension The SNAP-HT Trial	RCT	91	Smartphones	Oscillometric monitor	SBP, DBP, Mean arterial pressure, postnatal readmission rates, safety data, side effects and quality of life scores	Daily	6 months	Vital signs and scoring system
Postoperative Remote Automated Monitoring: Need for and State of the Science.	Review	62	Smartphone	RAM Technology (portable devices?)	….	…	…	…
Moving From Clinic to Home: What the Future Holds for Ophthalmic Telemedicine	Prospective Cohort Study	…	Smartphones	Home monitoring device	….	….	…	…
Data Collection and Analysis Using Wearable Sensors for Monitoring Knee Range of Motion after Total Knee Arthroplasty	Observational Study	18	…	Goniometer, wearable inertial sensors	Motion angles	Before surgery, 2 days after, 2 and 6 weeks after surgery	….	Scoring system
Telehealth electronic monitoring to reduce postdischarge complications and surgical site infections after arterial revascularization with groin incision	RCT	30	Tablet	Home monitoring device	Signs of SSI (wound features), degree of infection and hospital readmission	Daily	1 month	Questionnaire and Rating scale
Commercially Available Smartphone Apps to Support Postoperative Pain Self-Management: Scoping Review	Review	….	Smartphone	….	Content assessment, tracking function, set goals for improvement, skills in training, social support, education	…..	….	….
Smartphone patient monitoring post-laser resurfacing	Retrospective Audit	123	Smartphone		Satisfaction rate	….	….	Questionnaire and Rating scale
Symptom Monitoring With Patient-Reported Outcomes During Routine Cancer Treatment: A Randomized Controlled Trial	RCT	766	Tablet, computer		Quality of life, ED visits, hospitalizations and survival	e/12, 6,4 weeks	6 months	Scoring and Index system
Evaluating Patient Usability of an Image-Based Mobile Health Platform for Postoperative Wound Monitoring	….	9	Smartphone		Signs of SSI (wound features)	….	…	Survey and Photos
The monitoring of activity at home after total hip arthroplasty	Retrospective Cohort Study	33		FitBit Wireless accelerometer	Vitals and speed and distance walked	Daily	1 month	…
Use of video-based education and tele-health home monitoring after liver transplantation: Results of a novel pilot study.	Observational Study	20	Tablets	….	Readmission data and patient satisfaction	Daily	90 days	Vital signs
Postoperative Care using a Secure Online Patient Portal: Changing the (inter)Face of General Surgery	Observational Study	50	Smartphone		….	Once at time of follow up	Once	Symptom survery and photos
Clinical Evaluation of a Mobile Sensor-Based Gait Analysis Method for Outcome Measurement after Knee Arthroplasty	Observational Study	6		Triaxial accelerometer, a triaxial gyroscope, and a triaxial magnetometer (9 DoF)	Functional outcomes: pain, daily impairment. Gait and Distance.		Pior to surgery and 12 months postoperatively	Scoring system
Patient Attitudes Toward Mobile Phone-Based Health Monitoring: Questionnaire Study Among Kidney Transplant Recipients	Cross sectional	99	Smartphone, wireless medication tray	Wireless BP Monitor	Attitude towards remote monitoring, perceived level of stress and medication adherence	…	…	Stress Scale and Adherence Scale
Early detection of a blood transfusion reaction utilizing a wireless remote monitoring device.	RCT	1303		Vital signs transmitter, BP cuffs and pagers	Satisfaction and Comfort using Health information Technology	Continuous, BP hourly	…	Questionnaire and Rating scale
An Evolution of Communication in Postoperative Free Flap Monitoring: Using a Smartphone and Mobile Messenger Application	Case Control Study	123	Smartphones		Flap status and Doppler examination	2 hrs x the first 12 hrs then e/3 hrs for the next 24 hrs and then e/4 hrs up to 72 hrs after surgery	72 hrs after the procedure	....
Remote real-time monitoring of free flaps via smartphone photography and 3G wirless internet: A prospective study evidencing diagnostic accuracy.	Prospective Cohort Study	103	Smartphones		Flap conditions and features	Post operative D1 hourly, Post operative D2 e/2 hrs, post operative D3-5 e/ 4 hrs.	….	Photos
Automated Symptom Alerts Reduce Postoperative Symptom Severity After Cancer Surgery: A Randomized Controlled Clinical Trial	RCT	100	Smartphones		Symptom events, severity, pain interference and patient satisfaction	Twice weekly	4 weeks	Scoring and Index system
Role of interactive home telemedicine for early and protected discharge 1 day after carotid endarterectomy.	….	36	Smartphone	Electronic manometer	Patient satisfaction, wound characteristics and vitals	E/4hrs	2 days	….
		2438
		4

## Sheet: Characterisation of References
Author	Theme	Aim of the Study	Outcomes Meassured	Clinical application	Main Conclusion	Clinical Context	Type of outcomes
Patricia S. Goode et al	Incontinence associated with radical Prostatectomy.	Assess the effectiveness of interactive mobile telehealth in the delivery of a perioperative behavioural trianing program for incontinence associated with prostatectomy.	1. Time to achieve continence following surgical intervention 2. Pad usage 3. Health related quality of life 4. Patient perception of treatment outcomes	Fill in the gap in the prehabilitation phase when it cannot be conducted one-one by adding mHealth behavioural and educational information to standard care of prostate cancer patients.	mHealth delivery of a perioperative program to decrease post ptoratectomy incontinence was not more effective than providingan mHealth education program.	Education and associated complications	Patient centered outcomes
Farnaz Khoshrounejad et al	Outcomes after hand flexor tendon injury repair	Assess the effectiveness of adding a text-meesage based intervention in recovery outcomes in patients with flexon tendon injuries after hand surgery	1. Patient reported disability and pain. 2. Patient physitherapy attendance and adherence 3. Educational program satisfaction 4. Text based reminder satisfaction.	Increase patient motivation and adherece around self-directed outpatient rehabilitation after hand flexor tendon repair	Potential for a positive effect of text-meessage based rehabilitation interventions on outcomes. High patient educational program satisfaction and text based reminders. High motivation around self-directed rehabilitation with poor rehabilitation sessions attendance.	Rehabilitation	Patient centered outcomes
Valentin Henarejos et al	Wound care and Surgical Site infection prevention	Assess the effectiveness of an educational program for wound care and early identification of wound infection	1. Surgical Site Infection (SSI)	Early detection of surgical site infection and prompt intrervention	19.1% Reduction of SSI, community education avoiding cultural conflict and increasing autonomy over surgical site care.	Post surgical Wound care	Clinical outcomes
Marjolein Haveman et al	Telemonitoring implementation strategies in perioroperative care	Evaluate the effetiveness of current perioperative telemonitoring interventions in patients undergoing major surgery	1. Clinical outcomes: length of stay, recovery time, readmission, postoperative complications and consultations. 2. Patient reported outcome measures: Physical and mental wellbeing, pain, recovery, self efficacy. 3. Financial outcome measures: Costeffectiveness	Effective impact of Telemonitoring in perioperative stages across clinical, financial and patient reported outcomes	Although the clinical interest of telemonitoring in perioperative setting has increased, evidence around effectiveness is still scarce and will rarely be implemented until the challenges imosed by technology and its application within the models of care are not targeted.	Perioperative monitoring	Combined outcomes
Kenneth A. McLean et	Detection and treatment of surgical site infection after abdominal surgery	Evaluate if smartphone delivered assessment tool positively impacted on early diagnosis and treatment of surgical site infection after emergency abdominal surgery.	1. Time to diagnosis of Surgical Site Infection 2. Wound review atttendance. 3. Grade of SSI associated complications	Early detection of surgical site infection and prompt intrervention	Smartphone-delivered wound follow-up is feasible following emergency abdominal surgery. This can facilitate triage of to the appropriate level of assessment required, allowing earlier postoperative diagnosis of surgical site infection.	Post surgical Wound care	Clinical outcomes
Michael McGillion et al	Remote Automated monitoring (RAM) Technology versus standard care	Determine if RAM technology increases days alive at home after non-elective surgery versus standard care.	1. Days alive at home 2. Acute hospital care. 3. Detection and correction of medication errors. 4. Pain	Early detection and correction of medication errors and effective pain management in postsurgical setting	Although RAM technology didn't impact days alive at home, it did signficiantly increase early detection and correction of medication errors and optimised pain management.	Post surgical monitoring	Clinical outcomes
Mahmut E. Kayaalp et al	Gait analysis systems	Validation of a wearable system to monitor knee function and mobility	1. Arbitrary movements of the hip and knee joints along 6 axes	Gait kinematic analysis systems to determine functional outcomes and implant longevity.	Devloped sensors for gait kinematics were comparable to the gold standard of a motion capture system. The novel sensor sytem enables knee functions and mobility monitoring during the postoperative period withour restricting daily life.	Post surgical monitoring	Clinical outcomes
Katharina Schramm et al	Attitude and acceptance of non-invasive foetal monitoring devices at home.	Assess obstetric patients attitudes and acceptance of a novel foetal monitoring device at home.	1. Patients attitudes and acceptance regarding self-non-invasive foetal monitoring.	Foetal and maternal care	The demonstration and single usage of the prototype was hihgly accepted by all study subject. The study detected an overall positive feedback on self-monitoring.	Patient acceptability and satisfaction	Patient centered outcomes
Alexandra E. Cairns et al	Post partum Maternal surveillance and monitoring	Assess the feasibility and effects of blood pressure self-management of postpartum hypertension	1. Feasability: Recruitment, retention, and compliance with follow-up rates. 2. Intention to treat	Maternal care and post partum self monitoring	It seems that self-management may have a significant place in the post partum management of HDP and it is definitely feasible after birth.	Home monitoring and self-management
Spencer Hawkins et al	Patients acceptance, knowledge and preference on digital health care.	Develop and evaluate perioperative resources for patients undergoing Mohs Micrographic surgery.	1. Preoperative anxiety 2. Knowledge of Mohs Micrographic surgery. 3. Helpfulness and preference of intervention	Patient education, adherence and satisfaction of media web based implementation systems in dermatology	The study supports patients desire for and usefulness of a more digital health care media. Overall patients experiences less anxiety towards the procedure and their understanding on how to care for the wound improve. In general, patients had a positive acceptance of text message-based approach.	Patient education, acceptability and satisfaction	Patient centered outcomes
Juan Jose Segura-Sampedro et al	Feasability, acceptance and satisfaction of telemedicine-based strategies for postsurgical follow up	Evaluate safety and feasibility of use of telemedicine-follow up services in patients undergoing appendectomy in comparison to face-to-face	1. Demographics 2. Systemic Symptoms: Fever, pain, discomfort, return to normal. 3. Wound characteristics and associated signs and symptoms 4. Patient satisfaction	Follow-up systems and strategies for the prevention of surgical complications in the postoperative period.	High sensitivity and specificity of telemedicine-based follow-up services make them a feasible and safe strategy to implement. Degree of acceptance and satisfaction rates was very high.	Patient acceptability, satisfaction and safety	Combined outcomes
Chih-Yen Chiang et al	Feasability and impact of knee sensors in data collection and analysis after total knee athroplastly	Propose a method for data collection and analysis to monitor progression of knee range of movement after total knee arthroplasty	1. Post operative knee range of motion 2. In time correction of rehabilitation program	Prompt and flexible rehabilitation program atdjustment during postoperative recovery after total knee arthroplasty in patients with degenerative knee osteoarthritis	3 factors out of five showed to be impactful in the recovery process of range of movement in patients with total knee arthroplasty. Although larger scale data is needed, the proposed wearable sensor approach could potentially be an alternative for continous monitoring and objective assessment compared to traditional goniometer measurements.	Post surgical monitoring	Clinical outcomes
Virginia Sun et al	Patient centered outcomes monitoring program applied to patients with cancer undergoing major abdominal surgery.	To determine if wireless a patient-centered outcomes monitoring program can be implemented in the context of patients with cancer undergoing major abdominal surgery.	1. Patient reported symptoms 2. Quality of life and general health status 3. Surgical Outcomes: Primary diagnosis, comorbidities, surgery date,complications, procedure type, surgical technique, LOS and readmissions.	Implementation of a routinely model that captures and monitors patient centered outcomes as well as funcitonal status in the perioperative setting.	Wireless monitoring of patient centered outcomes can be carried out before and after major abdominal cancer surgery. Wireless technology has the potential to detect real time changes in symptom severity, mobility and quality of life and could provide opportunities for early intervention when challenges occur in the postoperative period.	Post surgical monitoring	Combined outcomes
Benjamin I Rosner et al	Telemonitoring platform on costs, readmissions and complications in the context of hip and knee arthroplasty	To assess the impact of an automated Digital Patient Engagement platform on costs, healthcare utilisation and outcomes in real-world clinical orthopaedic settings.	1. Proportion of patients with $0.00 in 90 day target costs because of potentially avoidable utilization within the platforms influence 2. Rates of potentially avoidable 90-day hospitla admissions and composite complications.	Implementation of digital patient experience platforms that could potentially reduce avoidable costs in the postoperative period after knee and hip athroplasty.	Patietnts enrolled on an automated digital patient engagement platform after hip and knee athroplasty demonstrated a reduction in potentially avoidable costs at 90-day costs, and a relative reduction in 90-day complications.	Finance and health outcomes	Financial outcomes
James M Barber et al	Cost-effectiveness and application of a proven telemtric ICP system for home monitoring.	To evaluate a Telemetric ICP system that has been proven to enable rapid, repeated and prolonged ICP measurement at home.	1. Financial outlay pre-implantation and patient-events. 2. Clinical events. 3. Patient experience	To determine the cost-effectiveness of new implantable technology applied in the postopaerative setting while accessing data in variable settings and expose some limitations as per the impletemented setting.	The unique combination of facilitating fewer investigations, significant cost benefits and positive patient experience, in addition to to the provision of previously inaccesible clinical data, would lead to strorngly recommend the consideration of implantation of this device in selected neurosurgical subjects, to enhance both management of undelrying conditions and ultimately their quality of lif…	Finance and health outcomes	Combined outcomes
Shien-Ning Chee et al	Smartphone monitoring in the context of post-laser resurfacing.	To identify benefits and barriers of and patient attitudes towards smartphone monitoring in the context of postlaser resurfacing setting.	1. Patient attitudes towars smartphone monitoring	To respond to patients needs in a more timely manner with the use of technology applied to the dermatology field.	Smartphone monitoring post-laser resurfacing is an efficient and convenient alternative to face-to-face review for both patients and dermatologists. As technology improves it is expected for more patients to request teledaermatology reviews to easily and rapidly access medical advice.	Patient acceptability and satisfaction	Patient centered outcomes
Ethan Basch et al	Clinical outcomes associated with symptom self-reported in cancer care.	To enhance symptom monitoring during routine cancer care via patient reported outcomes to potentially improve clinical outcomes	1. Symptom monitoring. 2. Health related quality of life 3. Emergency department visits 4. Hospitalizations 5. Survival	To empower and prioritise patient centerdness in decision making to contribute on the modification of outcomes in models of care.	In the context of changhing health care delivery systems where both population management and patient centeredness are prioritized, symptom and self-reporting engages patients as active participants and may improve the experience, efficiency, and outcomes of care.	Post surgical monitoring	Combined outcomes
Rebecca Gunter et al	Post surgical wound monitoring using a smartphone app.	To develop and validate a novel image-based smartphone app for postdischarge surgical wound monitoring in the context of vascular and general surgery	1. Effectiveness. 2. Efficiency 3. User satisfaction	Care of surgical wounds via use of a smartphone image-based app.	Patients can learn how to operate smartphone apps effectively for postoperative wound monitoring and this system denotes high user satisfaction rate. .	Post surgical Wound care	Patient centered outcomes
PA Toogood et al	At home remote monitoring with commercially available techology in context of total hip arthroplasty	To assess the feasibility of at home remote monitoring using existing commercially available technology after total hip arthroplasty.	1 Patient demographics 2. Rate of compliance and mean level of activity	Early identification and targeted intervention in patients recovering slowly from total hip arthroplasty in early postoperative periods.	At home remote-monitoring using existing commercially available technology is feasible in patients who have undergone total hip arthroplasty. Remote devices were able to detect differences in levels of activity in relation to the variables of interest.	Post surgical monitoring	Patient centered outcomes
Audrey E. Ertel	Video based educational program as a telehalth home monitoring strategy in the context of liver transplant	To evaluate feasibility of a perioperative video based educational program and telehealth home monitoring model on postoperative care management and and readmissions in patients undergoing liver transplantation.	1. Educational videos and telemonitoring 2.. Prepardness to understand postoperative care 3. Vital signs and wound care 4. Readmission rates 5. Patient satisfaction and effectiveness	To create a greater awareness and understanding on how to manage postoperative care of patients who underwent a liver transplantation	Telehealth home monitoring and video-based educational programs are feasible in liver transplantation recipients and seem to be effective in enhancing the monitoring in the postoperative period.	Education and postoperative monitoring	Clinical outcomes
Kristy Kummerow Broman et al	Patient and surgeon acceptance in the application of postoperative follow up in the context of general surgery	To evaluate patient and surgeon acceptance of online postoperative care after general surgery procedures	1. Patient reported acceptance of online visits in lieu of in-person visits. 2. Detection of complications 3. Surgeon reported effectiveness 4. Visit times	Early detechtion and prompt intervention of patients who require further management	Online postoperative visits were accepted by patients and surgeons, took less time, and effectively identified patient who required further care.	Patient acceptability and satisfaction	Clinical outcomes
Tilman Calliess et al	Sensor based mobile gait analysis system after total kee athroplasty	To evaluate and validate a specific sensor-based mobile gait analysis system to assess specific knee outcome parameters in the context ot total knee arhtroplasty.	1. Patient outcome satisfaction 2. Level of activity 3. Gait analysis variables: speed, cadence, step length. 4. Knee function improvement during physical activity	To overcome limitations of tradditional gait analysis and to truly reflect patients quality of life after total knee arthroplasty.	The introduced system appears to be suitable for outcome measurement after knee arthroplasty and has the potential to overcome some of the limitations of stationary gait labs while gathering additional meaningful parameters regarding the force limits of the knee.	Post surgical monitoring	Combined outcomes
John William McGillicuddy et al	Mobile phone based remote monitoring and management of medical regimen in renal transplant patients.	To assess renal transplant recipients attitude towards a mobile phone based remote monitoring and management of their medical regimen and to identify aspects that may alter them.	1. Attitudes towards remote monitoring and technology 2. Perceived stress scale. 3. Medication adherence scale.	To identify aspects such as technology literacy, public comfort in the use off mobile health applied to renal transplant recipients.	The data demonstrates that patients have an overall positive attitude towards the use of mobile health based technology. Respondents also were comfortable with the idea of being monitored using mobile technology and were confident that their privacy could be protected.	Patient acceptability and satisfaction	Patient centered outcomes
Elizabeth Card et al	Implementation of new technology within the nursing department.	Evaluate the effectiveness of continous vital sign monitoring technology in detecting post surgical patient deterioration.	1. Respondents demographics 2. Response rates 3. Action feedback cycles.	To facilitate implementation expertise and contribute to the much needed organizational ambidexterity needed to adapt to a rapidly changing environment contributing to the provision of an integral and multidisciplinary care.	Implementation of new technlogy is intended to improve patient outcomes . However, unlike therapeutic interventions which have a direct impact on patients, information technology has its direct impact on health providers, as it changes the way a patients condition is understood, looked after and way in which care is delivered.	Post surgical monitoring	Patient centered outcomes
Jin Hee Hwang et al	Smartphone and mobile messenger application use in free flap monitoring.	To assess the influence of smartphone and mobile messenger application monitoring in free flap mcirosurgery.	1. Patients demographics 2. operative details 3. Flap characteristics and complications.	To improve and standardise objective flap evaluation in a timenly manner for early intervention and improve free flap survival rates.	Smartphone and communication application including multimedia during the initial postoperative period allows an early diagnosis of flap compromise to be obtained in a timely manner for early re-exploration to improve the flap salvage rate in free flap surgery.	Post surgical Wound and graft assessment	Combined outcomes
Holger Engel et al	Remote smartphone photography applied to free flep monitoring.	To compare the accuracy rate between remote smartphone photographic assessment and in-person examination of free flap monitoring.	1. In person flap monitoring: Tissue colour, temperature, turgor and recapilarization	To propose a simple solution enabling immediate communication between nursing staff, house officer and attending surgeons without the need for special equipment	The remote smartphone photography assessment has a comparable accuracy rate and shorter response time compared with in-person examination of free flap monitoring.	Post surgical Wound and graft assessment	Clinical outcomes
Charles S Cleeland et al	Symptom control in the postoperative period after thoracotomy	To examine whether at home-symptom monitoring additional to feedback to clinicians could improve positive postoperative symptom control.	1. Symptom threshold event	Improve patient pain management in the postoperative period enhancing recovery during the postoperative stage.	Implementing a system that frequently monitored postoperative symptoms and infromed clinicians when symptoms became severe, lowered the symptom severity and less symptom interference. Such automated approach provides an excellent opportunity to use information systems to enhance the efficiency and efficacy of symptom management.	Post surgical monitoring	Patient centered outcomes
Domenico Palombo et al	Early postoperative monitoring in the context of patients undergoing carotid endarterectomy.	To prove feasibility and safety of a Telemedicine monitoring system for early and protected discharge on day 1 after carotid endarterectomy.	1. Vital signs: blood pressure, heart rate 2. Surgical Wound 3. Patient satisfaction	Improve early postoperative monitoring in a selected group of patients wo underwent carotid endarterectomy at low cost and ensuring safety standards in the process.	Based on results carotid edarterectomy monitoring can be safely achieved as 1-day after surgery in selected cases when a telemedicine system of home monitoring is used. This protocol allows the reduction of hospital costs in some patients with uncomplicated postoperative course. Standards of safety are ensured and compliance of the patient and his or her family is warranted.	Post surgical monitoring and safety	Clinical outcomes

## Sheet: Table
Author	Article	Country	Year of publication	Specialty	Type of Study	Sample Size	mHealth device used	Wireless peripherals	Assessed parameter	Frequency of data collection	Follow-up period	Type of Metric used
Patricia S. Goode et al	Perioperative Mobile Telehealth Program for Post-Prostatectomy Incontinence: A Randomized Clinical Trial	US	2022	Urology	RCT	245 Patients	Smartphone	…	Symptom burden and time of continuence	Once weekly for 6m after surgery, then 9 and 12m	Up to 12 months	Questionnaire
Farnaz Khoshrounejad et al	Effect of a Text Messagee Based Support Program on Outcomes of Patients After Flexor Tendon Injury Repair	Iran	2022	Plastic	RCT	40 Patients	Smartphone	Dyanometer (Strength measurement)	Disability, pain scores and patient satisfcation	6 and 12 weeks after surgery	3 months	Questionnaire and rating scale
Valentin Henarejos et al	Implementing a mHealth- Based Patient and Nurse Educational Program to Reduce Wound Infection in Rural Philippines	Phillipines	2022	GS	Observational Study	187 patients	Smartphone		Signs of SSI (wound features)	3 to 7 days following surgery and after 30 days.	1 month	Photos
Marjolein Haveman et al	Effectiveness of current perioperative telemonitoring on postoperative outcome in patients undergoing major abdominal surgery	Netherlands	2021	GS	Systematic Review	2438	…	….	….	…	…	…
Kenneth A. McLean et	Remote diagnosis of surgical-site infection using a mobile digital intervention: a randomised controlled trial in emergency surgery patients	UK	2021	GS	RCT	717	Smartphone	…	Time of SSI diagnosis, healthcare attendance and complications	3,7,15 and 30 days	1 month	Photos and Questionnaire
Michael McGillion et al	Post-discharge after surgery Virtual Care with Remote Automated Monitoring-1 (PVC-RAM-1) technology versus standard care: randomised controlled trial	Canada	2021	GS	RCT	903	Tablet, computer	RAM Technology (portable devices?)	Signs of SSI (wound features) and pain interference.	Daily	31 days	Photos and pain interference scoring
Mahmut E. Kayaalp et al	Validation of a Novel Device for the Knee Monitoring of Orthopaedic Patients.	Germany	2019	ORTHO	Case Series	13		Knee sensors	Waveform kinetics	….	….	….
Katharina Schramm et al	Acceptance of a new non-invasive fetal monitoring system and attitude for telemedicine approaches in obstetrics: a case-control study.	Germany	2018	OBS	Case Control Study	106		fECG	Foetal Monitoring	…	…	Questionnaire and Rating scale
Alexandra E. Cairns et al	Self-Management of Postnatal Hypertension The SNAP-HT Trial	UK	2018	OBS	RCT	91	Smartphones	Oscillometric monitor	SBP, DBP, Mean arterial pressure, postnatal readmission rates, safety data, side effects and quality of life scores	Daily	6 months	Vital signs and scoring system
Spencer Hawkins et al	Web App– and Text Message–Based Patient Education in Mohs Micrographic Surgery—A Randomized Controlled Trial	US	2018	DERMAT	RCT	90	Smartphone	Web app and messenger	Preoperative anxiety and knowledge of MMS postopertive care. Helpfulness and experience of interventions.		1 Week after	Questionnaire and Rating scale
Juan Jose Segura-Sampedro et al	Feasibility and safety of surgical wound remote follow-up by smart phone in appendectomy: A pilot study	SPAIN	2017	GS	Prospective Pilot Study	24 patients	Smartphone	Email	Satisfaction and Comfort using Health information Technology		1 week after	Questionnaire
Chih-Yen Chiang et al	Data Collection and Analysis Using Wearable Sensors for Monitoring Knee Range of Motion after Total Knee Arthroplasty	US	2017	ORTHO	Observational Study	18	…	Goniometer, wearable inertial sensors	Motion angles	Before surgery, 2 days after, 2 and 6 weeks after surgery	….	Scoring system
Virginia Sun et al	Wireless Monitoring Program of Patient-Centered Outcomes and Recovery Before and After Major Abdominal Cancer Surgery	US	2017	GS	Pilot Study	20		Wristband Pedometers	Adherence to wear the pedometer, adherence to complete survey, satisfaction		3to 7 days before surgery during hospitalization and 2 weeks after discharge	Questionnaire and Rating scale
Benjamin I Rosner et al	Effectiveness of an Automated Digital Remote Guidance and Telemonitoring Platform on Costs, Readmissions, and Complications After Hip and Knee Arthroplasties	US	2017	ORTHO	Observational Study	186	Computer platform based and smartphones		Proportion of patients with $0.00 in a 90-day target costs because of potentially avoidable utilization within the platforms influence. Avoidable rates of 90 day hospitqla admissions and complications.			Costs
James M Barber et al	Telemetric intra-cranial pressure monitoring: clinical and financial considerations	UK	2016	NEURO	Case Series	4		Raumedic Tlemetric ICP monitoring sensors	Clinical events, cost and patient experience
Shien-Ning Chee et al	Smartphone patient monitoring post-laser resurfacing	AUS	2016	DERMAT	Retrospective Audit	123	Smartphone		Satisfaction rate	….	….	Questionnaire and Rating scale
Ethan Basch et al	Symptom Monitoring With Patient-Reported Outcomes During Routine Cancer Treatment: A Randomized Controlled Trial	US	2016	ONCO	RCT	766	Tablet, computer		Quality of life, ED visits, hospitalizations and survival	e/12, 6,4 weeks	6 months	Scoring and Index system
Rebecca Gunter et al	Evaluating Patient Usability of an Image-Based Mobile Health Platform for Postoperative Wound Monitoring	US	2016	VASC SX + GS	….	9	Smartphone		Signs of SSI (wound features)	….	…	Survey and Photos
PA Toogood et al	The monitoring of activity at home after total hip arthroplasty	US	2016	ORTHO	Retrospective Cohort Study	33		FitBit Wireless accelerometer	Vitals and speed and distance walked	Daily	1 month	…
Audrey E. Ertel	Use of video-based education and tele-health home monitoring after liver transplantation: Results of a novel pilot study.	US	2016	TRANSPLANT	Observational Study	20	Tablets	….	Readmission data and patient satisfaction	Daily	90 days	Vital signs
Kristy Kummerow Broman et al	Postoperative Care using a Secure Online Patient Portal: Changing the (inter)Face of General Surgery	US	2015	GS	Observational Study	50	Smartphone		….	Once at time of follow up	Once	Symptom survery and photos
Tilman Calliess et al	Clinical Evaluation of a Mobile Sensor-Based Gait Analysis Method for Outcome Measurement after Knee Arthroplasty	Germany	2014	ORTHO	Observational Study	6		Triaxial accelerometer, a triaxial gyroscope, and a triaxial magnetometer (9 DoF)	Functional outcomes: pain, daily impairment. Gait and Distance.		Pior to surgery and 12 months postoperatively	Scoring system
John William McGillicuddy et al	Patient Attitudes Toward Mobile Phone-Based Health Monitoring: Questionnaire Study Among Kidney Transplant Recipients	US	2013	VASC SX	Cross sectional	99	Smartphone, wireless medication tray	Wireless BP Monitor	Attitude towards remote monitoring, perceived level of stress and medication adherence	…	…	Stress Scale and Adherence Scale
Elizabeth Card et al	Early detection of a blood transfusion reaction utilizing a wireless remote monitoring device.	US	2012	Nursing	RCT	1303		Vital signs transmitter, BP cuffs and pagers	Satisfaction and Comfort using Health information Technology	Continuous, BP hourly	…	Questionnaire and Rating scale
Jin Hee Hwang et al	An Evolution of Communication in Postoperative Free Flap Monitoring: Using a Smartphone and Mobile Messenger Application	US	2012	Plastic	Case Control Study	123	Smartphones		Flap status and Doppler examination	2 hrs x the first 12 hrs then e/3 hrs for the next 24 hrs and then e/4 hrs up to 72 hrs after surgery	72 hrs after the procedure	Photos
Holger Engel et al	Remote real-time monitoring of free flaps via smartphone photography and 3G wirless internet: A prospective study evidencing diagnostic accuracy.	Germany	2011	MICCROSX	Prospective Cohort Study	103	Smartphones		Flap conditions and features	Post operative D1 hourly, Post operative D2 e/2 hrs, post operative D3-5 e/ 4 hrs.	….	Photos
Charles S Cleeland et al	Automated Symptom Alerts Reduce Postoperative Symptom Severity After Cancer Surgery: A Randomized Controlled Clinical Trial	US	2011	ONCO	RCT	100	Smartphones		Symptom events, severity, pain interference and patient satisfaction	Twice weekly	4 weeks	Scoring and Index system
Domenico Palombo et al	Role of interactive home telemedicine for early and protected discharge 1 day after carotid endarterectomy.	ITALY	2009	VASC SX	….	36	Smartphone	Electronic manometer	Patient satisfaction, wound characteristics and vitals	E/4hrs	2 days	….

## Sheet: Article tables
Table No. 1 Summary of Articles Included
Author	Year of Publication	Country	Journal	Specialty	Quality Assessment
William Maualem et al	2022	United States of America	World Neurosurgery	Neurology
Patricia S. Goode et al	2022	United States of America	Urology	Urology
Farnaz Khoshrounejad et al	2022	Iran	Hand Surgery Am	Plastic Surgery
Valentin Henarejos et al	2022	Phillipines	Annals of Global Health	General Surgery
A.J Dawes et al	2021	United Kingdom	BJS	General Surgery
C. Tsang et al	2021	United Kingdom	BJS	Orthopaedia, Vascular surgery, gynaecological surgery
Kenneth A. McLean et	2021	United Kingdom	Digital Medicine	General Surgery
Michael McGillion et al	2021	Canada	BMJ	General Surgery
Kyan Safavi et al	2021	United States of America	Technology, computing and simulation	Anaesthesia
Inas F. Aboobakar et al	2021	United States of America	Seminar of Ophthalmology	Ophthalmology
Joseph Babigumira et al	2020	Zimbabwe	PLOS One	General Surgery
Vivek Ramakrishna et al	2020	Australia	J Biomechanics	Neurosurgery
Grace Sohn et al	2020	United States of America	Dermatological Surgery	Dermatology
Daniel S. Rubin et al	2020	United States of America	International Anaesthesia Research Society	Anaesthesia
Mahmut Enes Kayaalp et al	2019	Germany	MDPI	Orthopaedics
Marjolein E. Haveman et al	2019	The Netherlands	Open Access	Peripheral Vascular Surgery
Prem N. Ramkumar et al	2019	United States of America	Arthroplasty	Technology
Mathew D. Byrne et al	2019	United States of America	Perianaesthesia/Nursing	Nursing
Katharina Schramm et al	2018	Germany	Archives of Gynaecology and Obstetrics	Obstetrics
Christa Boer et al	2018	The Nethearlands	Co. Anaesthesiology	Anaesthesia
Alexandra E. Cairns et al	2018	United Kingdom	American Heart Association	Obstetrics
Chih-Yen Chiang et al	2017	United States of America	MDPI / Open Access/ Sensors	Orthopaedics
Albeir Y. Mousa et al	2017	United States of America	Vascular Surgery	Vascular Surgery
Chitra Lalloo et al	2017	Canada	JMIR mHealth and Uhealth	Anaesthesia
Shien-Ning Chee et al	2016	Australia	Australasian Journal of Dermatology	Dermatology
Ethan Basch et al	2016	United States of America	Clinical Oncology	Oncology
Rebecca Gunter et al	2016	United States of America	JMIR mHealth and Uhealth	Vascular and General Surgery
PA Toogood et al	2016	United States of America	The Bone and Joint Journal	Orthopaedics
Audrey E. Ertel	2016	United States of America	Surgery	Transplant
Kristy Kummerow Broman et al	2015	United States of America	J Am Coll Surg	General Surgery
Tilman Calliess et al	2014	Germany	MDPI / Open Access/ Sensors	Orthopaedics
John William McGillicuddy et al	2013	United States of America	Medical Internet Research	Vascular Surgery
Elizabeth Card et al	2012	United States of America	Nursing and Management	Nursing
Jin Hee Hwang et al	2012	United States of America	Plastic and Reconstructive Surgery	Plastic Surgery
Holger Engel et al	2011	Germany	Wiley Periodicals	Microsurgery
Charles S Cleeland et al	2011	United States of America	Clinical Oncology	Oncology
Domenico Palombo et al	2009	Italy	Annals of Vascular Surgery	Vascular Surgery
Table No. 1.1 General Characteristics of the Included Articles
	Year Interval of Publication
Features	2008-2012 (n= 5)	2013-2017 (n= 11)	2018-2022 (n= 21)	Totals
Country of Origin	United States (n=3) Germany (n=1) Italy (n=1)	United States (n=8) Australia (n=1) Canada (n=1) Germany (n=1)	United States (n=8) United Kingdom (n=4) Germany (n=2) The Netherlands (n=2) Australia (n=1) Canada (n=1) Iran (n=1) Phillipines (n=1) Zimbabwe (n=1)
Surgical subspecialty	Nursing (n=1) Plastic Surgery (n=1) Microsurgery (n=1) Oncology (n=1) Vascular Surgery (n=1)	Orthopaedics (n=3) Vascular Surgery (n=2) Anaesthesia (n=1) Dermatology (n=1) General Surgery (n=1) Oncology (n=1) Transplant (n=1) Vascular and General Surgery (n=1)	General Surgery (n=5) Anaesthesia (n=3) Obstetrics (n=2) Dermatology (n=1) Neurology (=1) Neurosurgery (n=1) Nursing (n=1) Ophthalmology (n=1) Orthopaedics (n=1) Peripheral Plastic Surgery (n=1) Technology (n=1) Vascular Surgery (n=1) Urology (n=1) Orthopaedia, Vascular Surgery and Gynaecological Surgery (n=1)
Study protocol	RCT (n=2) Case Control (n=1) Prospective Cohort (n=1). Unknown (n=1)	Observational Study (n=4) RCT (n=2) Retrospective Cohort (n=1) Audit (n=1) Cross sectional (n=1) Review (n=1) Unknown (n=1)	RCT (n=5) Review (n=4) Systematic Review (n=3) Unknown (n=3) Observational Study (n=2) Case control (n=1) Case series (n=1) Metaanalysis (n=1) Prospective cohort (n=1)
Type of Journal	Clinical (n=5)	Clinical (n=1)	Clinical (n=17). Global Health (n=1) Technology (n=3)
Table No. 1.1 General Characteristics of the Included Articles
Features	Articles Included
Country of Origin	Unites states (n=19) United Kingdom (n=4) Germany (n=4) Australia (n=2) Canada (n=2) The Netherlands (n=2) Italy (n=1) Iran (n=1) Phillipines (n=1) Zimbabwe (n=1)
Surgical subspecialty	General Surgery (n=6) Orthopaedics (n=4) Anaesthesia (n=4) Vascular surgery (n=4) Dermatology (n=2) Nursing (n=2) Obstetrics (n=2) Oncology (n=2) Plastic Surgery (n=2) Microsurgery (n=1) Neurology (=1) Neurosurgery (n=1) Ophthalmology (n=1) Technology (n=1) Transplant (n=1) Urology (n=1) Vascular and General Surgery (n=1) Orthopaedia, Vascular Surgery and Gynaecological Surgery (n=1)
Study protocol	RCT (N=9) Observational Study (n=6) Reviews (n=5) Unknown (n=5) Systematic Reviews (n=3) Case Control (n=2) Prospective Cohort (n=2) Audit (n=1) Cross sectional (n=1) Retrospective Cohort (n=1)
Type of Journal	Clinical (n=33) Technology (n=3) Global Health (N=1)

## Sheet: Table No. 2 Features of Studies
Table No. 2 Features of Studies
Features	Articles Included (n=37)
Sample Size
≤ 50 patients	11
51-500 patients	10
500-1,000 patients	3
≥ 1,001 patients	2
mHealth Devices
Smartphone only	12
Tablets only	1
Computers only	0
Multidevice (Combination between any of the options above or other external devices)	19
Single Measured Parameters
Vital Signs	3
Surgical Site Infection Signs (SSI's)	6
Patient Satisfaction	6
Disability	1
Pain	5
Complications	2
Multiple parameters	24
Metrics Used
Surverys/Questionnaires	1
Photos	3
Scoring Systems	4
Rating Scales	0
Other (Combination between any of the options above)	17
N/A
Follow up period
Pre-surgery	1
0 hrs-72 hrs post surgery	2
72 hrs - 2 weeks post surgery	1
1 month -1 year post surgery	13
> 1 year post surgery	1
Collection Data Frequency
Frequently (≤ Daily)	12
Frequent (At least once a week or less)	4
Consistently (≥ Fortnightly)	7
